# Supplementary material for: From Fingerprinting to Advanced Machine Learning: A Systematic Review of Wi-Fi and BLE-Based Indoor Positioning Systems
Source: Sensors (Basel). 2025 Nov 13;25(22):6946. doi: 10.3390/s25226946 (PMC12656469; doi:10.3390/s25226946)
Supplement: Supplementary file 1 [file sensors-25-06946-s001.zip]

Archive with 1 entries (1 files):
- sensors-3960685-supplementary.pdf
